# Supplementary material for: Correlations between SARS-CoV-2 Infections and the Number of COVID-19 Vaccine Doses Administered in Three Italian Provinces
Source: Healthcare (Basel). 2023 Jan 27;11(3):358. doi: 10.3390/healthcare11030358 (PMC9913892; doi:10.3390/healthcare11030358)
Supplement: Supplementary file 1 [file healthcare-11-00358-s001.zip]

Archive with 1 entries (1 files):
- healthcare-2146395-supplementary.xlsx
