# Supplementary material for: Correlations between SARS-CoV-2 Infections and the Number of COVID-19 Vaccine Doses Administered in Three Italian Provinces
Source: Healthcare (Basel). 2023 Jan 27;11(3):358. doi: 10.3390/healthcare11030358 (PMC9913892; doi:10.3390/healthcare11030358)
Supplement: Supplementary file 1 [file healthcare-11-00358-s001.zip › healthcare-2146395-supplementary.xlsx]

## Sheet: Foglio1
COVID_vACCINE_DOSES_PALERMO_DATE	COVID_vACCINE_DOSES_PALERMO	COVID_CASES_PALERMO_DATE	COVID_CASES_PALERMO	COVID_vACCINE_DOSES_MILAN_DATE	COVID_vACCINE_DOSES_MILAN	COVID_CASES_MILAN_DATE	COVID_CASES_MILAN	COVID_vACCINE_DOSES_ROMe_DATE	COVID_vACCINE_DOSES_ROME	COVID_CASES_ROMe_DATE	COVID_CASES_ROMe	COVID_vACCINE_DOSES_ALL PROVINCES	COVID_CASES_ALL		1268217	4353738	3218201	8840156
2020-12-28	270	2021-01-27	270	2020-12-28	108	2021-01-27	489	2020-12-28	966	2021-01-27	753	1344	1512	INHABITANTS	PALERMO	ROME	MILAN	ALL
2020-12-29	299	2021-01-28	290	2020-12-29	107	2021-01-28	712	2020-12-29	505	2021-01-28	1037	911	2039
2020-12-30	231	2021-01-29	291	2020-12-30	115	2021-01-29	531	2020-12-30	1665	2021-01-29	642	2011	1464
2020-12-31	1001	2021-01-30	328	2020-12-31	715	2021-01-30	363	2020-12-31	5391	2021-01-30	1077	7107	1768
2021-01-01	857	2021-01-31	260	2021-01-01	24	2021-01-31	313	2021-01-01	3620	2021-01-31	906	4501	1479			REFERENCES FOR THE DATA:
2021-01-02	5137	2021-02-01	330	2021-01-02	202	2021-02-01	305	2021-01-02	6857	2021-02-01	432	12196	1067			1. Coronavirus (COVID-19) Vaccinations. Available online: https://ourworldindata.org/covid-vaccinations (accessed on 23 January 2023), from Edouard Mathieu, Hannah Ritchie, Lucas Rodés-Guirao, Cameron Appel, Charlie Giattino, Joe Hasell, Bobbie Macdonald, Saloni Dattani, Diana Beltekian, Esteban Ortiz-Ospina and Max Roser (2020) - "Coronavirus Pandemic (COVID-19)". Published online at OurWorldInD…
2021-01-03	5146	2021-02-02	391	2021-01-03	857	2021-02-02	313	2021-01-03	5374	2021-02-02	88	11377	792			2. Istituto Superiore di Sanità. COVID-19 Integrated Surveillance: Key National Data. Available online: https://www.epicentro.iss.it/en/coronavirus/sars-cov-2-integrated-surveillance-data (accessed on 23 January 2023).
2021-01-04	8909	2021-02-03	345	2021-01-04	6142	2021-02-03	395	2021-01-04	7610	2021-02-03	890	22661	1630			3. Ministero della Salute. COVID-19: Situazione in Italia. Available online: https://www.salute.gov.it/portale/nuovocoronavirus/dettaglioContenutiNuovoCoronavirus.jsp?area=nuovoCoronavirus&id=5351&lingua=italiano&menu=vuoto (accessed on 23 January 2023).
2021-01-05	10973	2021-02-04	315	2021-01-05	7882	2021-02-04	466	2021-01-05	7477	2021-02-04	969	26332	1750			4. CoronaVirus COVID-19. Dati Regionali e Provinciali. Available online: http://www.pangoo.it/coronavirus/ (accessed on 23 January 2023).
2021-01-06	6622	2021-02-05	226	2021-01-06	7173	2021-02-05	600	2021-01-06	5229	2021-02-05	986	19024	1812
2021-01-07	9445	2021-02-06	254	2021-01-07	11821	2021-02-06	515	2021-01-07	7980	2021-02-06	545	29246	1314
2021-01-08	8623	2021-02-07	213	2021-01-08	12762	2021-02-07	392	2021-01-08	8051	2021-02-07	726	29436	1331
2021-01-09	7869	2021-02-08	137	2021-01-09	12517	2021-02-08	327	2021-01-09	6479	2021-02-08	467	26865	931
2021-01-10	3790	2021-02-09	319	2021-01-10	10556	2021-02-09	351	2021-01-10	4153	2021-02-09	507	18499	1177
2021-01-11	6055	2021-02-10	218	2021-01-11	16324	2021-02-10	451	2021-01-11	5839	2021-02-10	740	28218	1409
2021-01-12	4571	2021-02-11	374	2021-01-12	20350	2021-02-11	606	2021-01-12	5647	2021-02-11	1002	30568	1982
2021-01-13	5625	2021-02-12	150	2021-01-13	26502	2021-02-12	623	2021-01-13	5935	2021-02-12	722	38062	1495
2021-01-14	5568	2021-02-13	132	2021-01-14	26995	2021-02-13	571	2021-01-14	5754	2021-02-13	1012	38317	1715
2021-01-15	5452	2021-02-14	144	2021-01-15	25311	2021-02-14	504	2021-01-15	6823	2021-02-14	788	37586	1436
2021-01-16	2812	2021-02-15	110	2021-01-16	15673	2021-02-15	303	2021-01-16	5860	2021-02-15	422	24345	835
2021-01-17	1448	2021-02-16	292	2021-01-17	8365	2021-02-16	400	2021-01-17	4981	2021-02-16	513	14794	1205
2021-01-18	1702	2021-02-17	231	2021-01-18	9275	2021-02-17	500	2021-01-18	6413	2021-02-17	391	17390	1122
2021-01-19	1602	2021-02-18	176	2021-01-19	8071	2021-02-18	773	2021-01-19	4848	2021-02-18	925	14521	1874
2021-01-20	1124	2021-02-19	179	2021-01-20	5723	2021-02-19	785	2021-01-20	4881	2021-02-19	684	11728	1648
2021-01-21	1567	2021-02-20	221	2021-01-21	5537	2021-02-20	815	2021-01-21	5810	2021-02-20	762	12914	1798
2021-01-22	1304	2021-02-21	143	2021-01-22	3269	2021-02-21	649	2021-01-22	4063	2021-02-21	1014	8636	1806
2021-01-23	4526	2021-02-22	236	2021-01-23	1128	2021-02-22	509	2021-01-23	7231	2021-02-22	510	12885	1255
2021-01-24	4348	2021-02-23	163	2021-01-24	1202	2021-02-23	532	2021-01-24	5716	2021-02-23	676.5	11266	1371.5
2021-01-25	7466	2021-02-24	237	2021-01-25	7139	2021-02-24	773	2021-01-25	8211	2021-02-24	843	22816	1853
2021-01-26	9587	2021-02-25	214	2021-01-26	8403	2021-02-25	1072	2021-01-26	8020	2021-02-25	917	26010	2203
2021-01-27	7302	2021-02-26	265	2021-01-27	8079	2021-02-26	1145	2021-01-27	6303	2021-02-26	1246	21684	2656
2021-01-28	9039	2021-02-27	203	2021-01-28	12293	2021-02-27	1138	2021-01-28	8422	2021-02-27	1202	29754	2543
2021-01-29	9187	2021-02-28	213	2021-01-29	13558	2021-02-28	1003	2021-01-29	8617	2021-02-28	1302	31362	2518
2021-01-30	7740	2021-03-01	183	2021-01-30	12365	2021-03-01	770	2021-01-30	7033	2021-03-01	336	27138	1289
2021-01-31	4061	2021-03-02	293	2021-01-31	9829	2021-03-02	767	2021-01-31	4471	2021-03-02	472	18361	1532
2021-02-01	5958	2021-03-03	190	2021-02-01	16141	2021-03-03	1026	2021-02-01	5699	2021-03-03	909	27798	2125
2021-02-02	5328	2021-03-04	257	2021-02-02	20028	2021-03-04	1200	2021-02-02	5933	2021-03-04	1594	31289	3051
2021-02-03	5951	2021-03-05	221	2021-02-03	25753	2021-03-05	1593	2021-02-03	6515	2021-03-05	773	38219	2587
2021-02-04	6779	2021-03-06	254	2021-02-04	28050	2021-03-06	1450	2021-02-04	6503	2021-03-06	1050	41332	2754
2021-02-05	6796	2021-03-07	174	2021-02-05	25955	2021-03-07	1096	2021-02-05	7404	2021-03-07	1350	40155	2620
2021-02-06	4724	2021-03-08	313	2021-02-06	15325	2021-03-08	676	2021-02-06	6353	2021-03-08	819	26402	1808
2021-02-07	2323	2021-03-09	295	2021-02-07	7327	2021-03-09	1056	2021-02-07	4987	2021-03-09	862	14637	2213
2021-02-08	3890	2021-03-10	291	2021-02-08	10145	2021-03-10	1191	2021-02-08	9814	2021-03-10	611	23849	2093
2021-02-09	4352	2021-03-11	263	2021-02-09	12241	2021-03-11	1394	2021-02-09	8938	2021-03-11	1463	25531	3120
2021-02-10	4355	2021-03-12	299	2021-02-10	14476	2021-03-12	1617	2021-02-10	8340	2021-03-12	1296	27171	3212
2021-02-11	5242	2021-03-13	287	2021-02-11	17149	2021-03-13	1426	2021-02-11	7217	2021-03-13	1559	29608	3272
2021-02-12	4605	2021-03-14	220	2021-02-12	14100	2021-03-14	1231	2021-02-12	7015	2021-03-14	1752	25720	3203
2021-02-13	2979	2021-03-15	295	2021-02-13	6430	2021-03-15	658	2021-02-13	6643	2021-03-15	1380	16052	2333
2021-02-14	1055	2021-03-16	225	2021-02-14	3586	2021-03-16	968	2021-02-14	5814	2021-03-16	820	10455	2013
2021-02-15	3777	2021-03-17	352	2021-02-15	9070	2021-03-17	1050	2021-02-15	8126	2021-03-17	1123	20973	2525
2021-02-16	4201	2021-03-18	225	2021-02-16	9539	2021-03-18	1450	2021-02-16	8500	2021-03-18	1426	22240	3101
2021-02-17	5224	2021-03-19	370	2021-02-17	12045	2021-03-19	1471	2021-02-17	9271	2021-03-19	1612	26540	3453
2021-02-18	5343	2021-03-20	222	2021-02-18	14069	2021-03-20	1335	2021-02-18	10189	2021-03-20	1761	29601	3318
2021-02-19	4981	2021-03-21	342	2021-02-19	14239	2021-03-21	1094	2021-02-19	10273	2021-03-21	1749	29493	3185
2021-02-20	7175	2021-03-22	291	2021-02-20	9378	2021-03-22	691	2021-02-20	9277	2021-03-22	1062	25830	2044
2021-02-21	5170	2021-03-23	280	2021-02-21	5056	2021-03-23	907	2021-02-21	7006	2021-03-23	301	17232	1488
2021-02-22	7949	2021-03-24	259	2021-02-22	11963	2021-03-24	1062	2021-02-22	11584	2021-03-24	1009	31496	2330
2021-02-23	8786	2021-03-25	347	2021-02-23	11837	2021-03-25	1325	2021-02-23	11173	2021-03-25	1849	31796	3521
2021-02-24	9381	2021-03-26	346	2021-02-24	14730	2021-03-26	1460	2021-02-24	12235	2021-03-26	1318	36346	3124
2021-02-25	9945	2021-03-27	286	2021-02-25	15363	2021-03-27	1285	2021-02-25	12920	2021-03-27	1521	38228	3092
2021-02-26	11989	2021-03-28	395	2021-02-26	18455	2021-03-28	1146	2021-02-26	13403	2021-03-28	1736	43847	3277
2021-02-27	12244	2021-03-29	389	2021-02-27	13957	2021-03-29	608	2021-02-27	11568	2021-03-29	1120	37769	2117
2021-02-28	7136	2021-03-30	540.5	2021-02-28	7886	2021-03-30	897	2021-02-28	10309	2021-03-30	739	25331	2176.5
2021-03-01	12776	2021-03-31	692	2021-03-01	18807	2021-03-31	981	2021-03-01	17184	2021-03-31	1153	48767	2826
2021-03-02	14795	2021-04-01	511	2021-03-02	22850	2021-04-01	1085	2021-03-02	17306	2021-04-01	1580	54951	3176
2021-03-03	14596	2021-04-02	463	2021-03-03	27043	2021-04-02	1273	2021-03-03	17969	2021-04-02	1631	59608	3367
2021-03-04	15263	2021-04-03	360	2021-03-04	29384	2021-04-03	1117	2021-03-04	19547	2021-04-03	1535	64194	3012
2021-03-05	15794	2021-04-04	364	2021-03-05	29016	2021-04-04	751	2021-03-05	19694	2021-04-04	1075	64504	2190
2021-03-06	12655	2021-04-05	597	2021-03-06	21371	2021-04-05	418	2021-03-06	18454	2021-04-05	1321	52480	2336
2021-03-07	9274	2021-04-06	352	2021-03-07	12102	2021-04-06	354	2021-03-07	14204	2021-04-06	624	35580	1330
2021-03-08	13529	2021-04-07	396	2021-03-08	29839	2021-04-07	808	2021-03-08	21010	2021-04-07	197	64378	1401
2021-03-09	13195	2021-04-08	438	2021-03-09	33282	2021-04-08	675	2021-03-09	22109	2021-04-08	1072	68586	2185
2021-03-10	13965	2021-04-09	471	2021-03-10	33390	2021-04-09	881	2021-03-10	23458	2021-04-09	923	70813	2275
2021-03-11	15467	2021-04-10	433	2021-03-11	36307	2021-04-10	785	2021-03-11	25587	2021-04-10	1404	77361	2622
2021-03-12	12899	2021-04-11	431	2021-03-12	35361	2021-04-11	734	2021-03-12	24291	2021-04-11	1628	72551	2793
2021-03-13	12232	2021-04-12	500	2021-03-13	27247	2021-04-12	341	2021-03-13	21880	2021-04-12	788	61359	1629
2021-03-14	8787	2021-04-13	514	2021-03-14	14887	2021-04-13	506	2021-03-14	17329	2021-04-13	384	41003	1404
2021-03-15	10696	2021-04-14	566	2021-03-15	31655	2021-04-14	550	2021-03-15	21110	2021-04-14	562	63461	1678
2021-03-16	9646	2021-04-15	315	2021-03-16	25551	2021-04-15	754	2021-03-16	13670	2021-04-15	1161	48867	2230
2021-03-17	15058	2021-04-16	455	2021-03-17	26393	2021-04-16	791	2021-03-17	13926	2021-04-16	1204	55377	2450
2021-03-18	15439	2021-04-17	458	2021-03-18	27489	2021-04-17	696	2021-03-18	14346	2021-04-17	1319	57274	2473
2021-03-19	16330	2021-04-18	246	2021-03-19	32533	2021-04-18	599	2021-03-19	17630	2021-04-18	1087	66493	1932
2021-03-20	18611	2021-04-19	508	2021-03-20	32698	2021-04-19	406	2021-03-20	19310	2021-04-19	740	70619	1654
2021-03-21	15229	2021-04-20	431	2021-03-21	23526	2021-04-20	454	2021-03-21	18348	2021-04-20	156	57103	1041
2021-03-22	16699	2021-04-21	298	2021-03-22	40394	2021-04-21	531	2021-03-22	23486	2021-04-21	673	80579	1502
2021-03-23	20975	2021-04-22	469	2021-03-23	42703	2021-04-22	751	2021-03-23	25555	2021-04-22	994	89233	2214
2021-03-24	20991	2021-04-23	234	2021-03-24	43555	2021-04-23	645	2021-03-24	28063	2021-04-23	1077	92609	1956
2021-03-25	20482	2021-04-24	344	2021-03-25	43097	2021-04-24	757	2021-03-25	29618	2021-04-24	981	93197	2082
2021-03-26	18002	2021-04-25	378	2021-03-26	41409	2021-04-25	672	2021-03-26	30465	2021-04-25	1163	89876	2213
2021-03-27	15708	2021-04-26	584	2021-03-27	32541	2021-04-26	336	2021-03-27	26599	2021-04-26	787	74848	1707
2021-03-28	10996	2021-04-27	349	2021-03-28	20651	2021-04-27	432	2021-03-28	19231	2021-04-27	790.5	50878	1571.5
2021-03-29	15058	2021-04-28	184	2021-03-29	40108	2021-04-28	504	2021-03-29	25726	2021-04-28	794	80892	1482
2021-03-30	14595	2021-04-29	256	2021-03-30	39766	2021-04-29	651	2021-03-30	27240	2021-04-29	998	81601	1905
2021-03-31	14546	2021-04-30	306	2021-03-31	42302	2021-04-30	710	2021-03-31	28061	2021-04-30	616	84909	1632
2021-04-01	14338	2021-05-01	357	2021-04-01	43222	2021-05-01	600	2021-04-01	29960	2021-05-01	822	87520	1779
2021-04-02	13908	2021-05-02	192	2021-04-02	41431	2021-05-02	375	2021-04-02	29713	2021-05-02	966	85052	1533
2021-04-03	16423	2021-05-03	445	2021-04-03	36371	2021-05-03	306	2021-04-03	24900	2021-05-03	389	77694	1140
2021-04-04	6799	2021-05-04	246	2021-04-04	7618	2021-05-04	353	2021-04-04	17684	2021-05-04	414	32101	1013
2021-04-05	8025	2021-05-05	217	2021-04-05	27399	2021-05-05	369	2021-04-05	20073	2021-05-05	540	55497	1126
2021-04-06	17755	2021-05-06	207	2021-04-06	43114	2021-05-06	622	2021-04-06	24751	2021-05-06	784	85620	1613
2021-04-07	18476	2021-05-07	121	2021-04-07	50686	2021-05-07	582	2021-04-07	26140	2021-05-07	1002	95302	1705
2021-04-08	19031	2021-05-08	236	2021-04-08	52506	2021-05-08	424	2021-04-08	27003	2021-05-08	928	98540	1588
2021-04-09	20236	2021-05-09	108	2021-04-09	52491	2021-05-09	385	2021-04-09	27856	2021-05-09	733	100583	1226
2021-04-10	20457	2021-05-10	252	2021-04-10	52874	2021-05-10	212	2021-04-10	23983	2021-05-10	234	97314	698
2021-04-11	15385	2021-05-11	131	2021-04-11	32252	2021-05-11	256	2021-04-11	19263	2021-05-11	79	66900	466
2021-04-12	19021	2021-05-12	75	2021-04-12	47410	2021-05-12	362	2021-04-12	23984	2021-05-12	474	90415	911
2021-04-13	20272	2021-05-13	179	2021-04-13	47716	2021-05-13	431	2021-04-13	25930	2021-05-13	591	93918	1201
2021-04-14	20585	2021-05-14	140	2021-04-14	47260	2021-05-14	298	2021-04-14	29493	2021-05-14	412	97338	850
2021-04-15	21598	2021-05-15	197	2021-04-15	49504	2021-05-15	313	2021-04-15	32101	2021-05-15	586	103203	1096
2021-04-16	28869	2021-05-16	83	2021-04-16	53746	2021-05-16	247	2021-04-16	34649	2021-05-16	565	117264	895
2021-04-17	25999	2021-05-17	60	2021-04-17	48609	2021-05-17	158	2021-04-17	32648	2021-05-17	22	107256	240
2021-04-18	19837	2021-05-18	85	2021-04-18	36459	2021-05-18	192	2021-04-18	23885	2021-05-18	261	80181	538
2021-04-19	18294	2021-05-19	70	2021-04-19	60438	2021-05-19	230	2021-04-19	30214	2021-05-19	262	108946	562
2021-04-20	18991	2021-05-20	127	2021-04-20	67757	2021-05-20	279	2021-04-20	31323	2021-05-20	500	118071	906
2021-04-21	22400	2021-05-21	90	2021-04-21	71919	2021-05-21	241	2021-04-21	33299	2021-05-21	394	127618	725
2021-04-22	26760	2021-05-22	53	2021-04-22	74142	2021-05-22	226	2021-04-22	39340	2021-05-22	475	140242	754
2021-04-23	28636	2021-05-23	43	2021-04-23	73669	2021-05-23	242	2021-04-23	38101	2021-05-23	397	140406	682
2021-04-24	31219	2021-05-24	124	2021-04-24	75899	2021-05-24	97	2021-04-24	33633	2021-05-24	184	140751	405
2021-04-25	21410	2021-05-25	20	2021-04-25	51632	2021-05-25	149	2021-04-25	24601	2021-05-25	118	97643	287
2021-04-26	21713	2021-05-26	70	2021-04-26	88048	2021-05-26	170	2021-04-26	29442	2021-05-26	108	139203	348
2021-04-27	26469	2021-05-27	59	2021-04-27	86142	2021-05-27	220	2021-04-27	30913	2021-05-27	340	143524	619
2021-04-28	29309	2021-05-28	72	2021-04-28	95834	2021-05-28	189	2021-04-28	33164	2021-05-28	246	158307	507
2021-04-29	31822	2021-05-29	54	2021-04-29	115688	2021-05-29	203	2021-04-29	39036	2021-05-29	276	186546	533
2021-04-30	35062	2021-05-30	53	2021-04-30	117581	2021-05-30	157	2021-04-30	41885	2021-05-30	269	194528	479
2021-05-01	24460	2021-05-31	90	2021-05-01	96140	2021-05-31	53	2021-05-01	38312	2021-05-31	84	158912	227
2021-05-02	24620	2021-06-01	23	2021-05-02	83554	2021-06-01	123	2021-05-02	32977	2021-06-01	123	141151	269
2021-05-03	23333	2021-06-02	31	2021-05-03	83786	2021-06-02	149	2021-05-03	39739	2021-06-02	195	146858	375
2021-05-04	26867	2021-06-03	47	2021-05-04	86931	2021-06-03	53	2021-05-04	40405	2021-06-03	183	154203	283
2021-05-05	26436	2021-06-04	69	2021-05-05	88184	2021-06-04	160	2021-05-05	46969	2021-06-04	148	161589	377
2021-05-06	29495	2021-06-05	28	2021-05-06	90012	2021-06-05	131	2021-05-06	49012	2021-06-05	197	168519	356
2021-05-07	36614	2021-06-06	68	2021-05-07	92525	2021-06-06	114	2021-05-07	48445	2021-06-06	224	177584	406
2021-05-08	35683	2021-06-07	42	2021-05-08	87896	2021-06-07	48	2021-05-08	45584	2021-06-07	47	169163	137
2021-05-09	28444	2021-06-08	25	2021-05-09	69754	2021-06-08	67	2021-05-09	37609	2021-06-08	63	135807	155
2021-05-10	28744	2021-06-09	68	2021-05-10	85335	2021-06-09	72	2021-05-10	44586	2021-06-09	115	158665	255
2021-05-11	32699	2021-06-10	73	2021-05-11	86993	2021-06-10	133	2021-05-11	48503	2021-06-10	160	168195	366
2021-05-12	36867	2021-06-11	37	2021-05-12	87585	2021-06-11	81	2021-05-12	47738	2021-06-11	150	172190	268
2021-05-13	47509	2021-06-12	62	2021-05-13	87264	2021-06-12	69	2021-05-13	50360	2021-06-12	148	185133	279
2021-05-14	52258	2021-06-13	32	2021-05-14	86067	2021-06-13	90	2021-05-14	51734	2021-06-13	124	190059	246
2021-05-15	56551	2021-06-14	61	2021-05-15	81016	2021-06-14	42	2021-05-15	57692	2021-06-14	10	195259	113
2021-05-16	33722	2021-06-15	20	2021-05-16	68744	2021-06-15	48	2021-05-16	51064	2021-06-15	92	153530	160
2021-05-17	31941	2021-06-16	36	2021-05-17	94716	2021-06-16	75	2021-05-17	44699	2021-06-16	117	171356	228
2021-05-18	36155	2021-06-17	39	2021-05-18	88277	2021-06-17	94	2021-05-18	45256	2021-06-17	103	169688	236
2021-05-19	42929	2021-06-18	25	2021-05-19	83325	2021-06-18	33	2021-05-19	47452	2021-06-18	141	173706	199
2021-05-20	44114	2021-06-19	11	2021-05-20	95644	2021-06-19	59	2021-05-20	52122	2021-06-19	93	191880	163
2021-05-21	48729	2021-06-20	21	2021-05-21	93956	2021-06-20	66	2021-05-21	52291	2021-06-20	68	194976	155
2021-05-22	48026	2021-06-21	17	2021-05-22	70712	2021-06-21	22	2021-05-22	55284	2021-06-21	61.5	174022	100.5
2021-05-23	34113	2021-06-22	5	2021-05-23	60831	2021-06-22	35	2021-05-23	47226	2021-06-22	55	142170	95
2021-05-24	35902	2021-06-23	21	2021-05-24	89639	2021-06-23	50	2021-05-24	44160	2021-06-23	50	169701	121
2021-05-25	33584	2021-06-24	17	2021-05-25	91244	2021-06-24	54	2021-05-25	47705	2021-06-24	88	172533	159
2021-05-26	44756	2021-06-25	8	2021-05-26	93817	2021-06-25	62	2021-05-26	47797	2021-06-25	85	186370	155
2021-05-27	47635	2021-06-26	2	2021-05-27	95042	2021-06-26	39	2021-05-27	58671	2021-06-26	79	201348	120
2021-05-28	51295	2021-06-27	5	2021-05-28	93748	2021-06-27	47	2021-05-28	57321	2021-06-27	86	202364	138
2021-05-29	47230	2021-06-28	2	2021-05-29	88406	2021-06-28	15	2021-05-29	52149	2021-06-28	44	187785	61
2021-05-30	35797	2021-06-29	10	2021-05-30	74439	2021-06-29	38	2021-05-30	41312	2021-06-29	45	151548	93
2021-05-31	38150	2021-06-30	13	2021-05-31	95763	2021-06-30	29	2021-05-31	51869	2021-06-30	34	185782	76
2021-06-01	39004	2021-07-01	12	2021-06-01	94063	2021-07-01	42	2021-06-01	49237	2021-07-01	67	182304	121
2021-06-02	35285	2021-07-02	10	2021-06-02	84735	2021-07-02	61	2021-06-02	43637	2021-07-02	44	163657	115
2021-06-03	46008	2021-07-03	19	2021-06-03	97245	2021-07-03	50	2021-06-03	57043	2021-07-03	75	200296	144
2021-06-04	57875	2021-07-04	14	2021-06-04	104677	2021-07-04	53	2021-06-04	62215	2021-07-04	76	224767	143
2021-06-05	59971	2021-07-05	3	2021-06-05	102457	2021-07-05	17	2021-06-05	66512	2021-07-05	74	228940	94
2021-06-06	49547	2021-07-06	13	2021-06-06	90147	2021-07-06	68	2021-06-06	58356	2021-07-06	48	198050	129
2021-06-07	49696	2021-07-07	24	2021-06-07	99053	2021-07-07	62	2021-06-07	62758	2021-07-07	92	211507	178
2021-06-08	47715	2021-07-08	44	2021-06-08	102974	2021-07-08	75	2021-06-08	66902	2021-07-08	107	217591	226
2021-06-09	49795	2021-07-09	17	2021-06-09	103786	2021-07-09	89	2021-06-09	70626	2021-07-09	123	224207	229
2021-06-10	53055	2021-07-10	14	2021-06-10	102745	2021-07-10	82	2021-06-10	72434	2021-07-10	161	228234	257
2021-06-11	49979	2021-07-11	12	2021-06-11	101557	2021-07-11	64	2021-06-11	69951	2021-07-11	154	221487	230
2021-06-12	45805	2021-07-12	26	2021-06-12	89346	2021-07-12	30	2021-06-12	70013	2021-07-12	163	205164	219
2021-06-13	34554	2021-07-13	27	2021-06-13	76009	2021-07-13	98	2021-06-13	58502	2021-07-13	176	169065	301
2021-06-14	43501	2021-07-14	25	2021-06-14	94899	2021-07-14	151	2021-06-14	63245	2021-07-14	187	201645	363
2021-06-15	46203	2021-07-15	15	2021-06-15	96112	2021-07-15	130	2021-06-15	66329	2021-07-15	336	208644	481
2021-06-16	40456	2021-07-16	80	2021-06-16	99409	2021-07-16	145	2021-06-16	64870	2021-07-16	418	204735	643
2021-06-17	41902	2021-07-17	48	2021-06-17	108700	2021-07-17	165	2021-06-17	67180	2021-07-17	444	217782	657
2021-06-18	43613	2021-07-18	67	2021-06-18	107758	2021-07-18	108	2021-06-18	64555	2021-07-18	447	215926	622
2021-06-19	44313	2021-07-19	62	2021-06-19	104420	2021-07-19	100	2021-06-19	66673	2021-07-19	347	215406	509
2021-06-20	33459	2021-07-20	65	2021-06-20	89064	2021-07-20	153	2021-06-20	55383	2021-07-20	639	177906	857
2021-06-21	40270	2021-07-21	60	2021-06-21	113427	2021-07-21	257	2021-06-21	62118	2021-07-21	603	215815	920
2021-06-22	40070	2021-07-22	34	2021-06-22	111287	2021-07-22	155	2021-06-22	62938	2021-07-22	633	214295	822
2021-06-23	44535	2021-07-23	78	2021-06-23	111104	2021-07-23	203	2021-06-23	62449	2021-07-23	810	218088	1091
2021-06-24	42367	2021-07-24	83	2021-06-24	109815	2021-07-24	193	2021-06-24	64166	2021-07-24	795	216348	1071
2021-06-25	39820	2021-07-25	96	2021-06-25	108359	2021-07-25	128	2021-06-25	63559	2021-07-25	630	211738	854
2021-06-26	37283	2021-07-26	128	2021-06-26	105948	2021-07-26	66	2021-06-26	56302	2021-07-26	376	199533	570
2021-06-27	25317	2021-07-27	39	2021-06-27	90964	2021-07-27	208	2021-06-27	47293	2021-07-27	355	163574	602
2021-06-28	31958	2021-07-28	139	2021-06-28	108134	2021-07-28	230	2021-06-28	59026	2021-07-28	659	199118	1028
2021-06-29	31468	2021-07-29	115	2021-06-29	107378	2021-07-29	209	2021-06-29	59628	2021-07-29	726	198474	1050
2021-06-30	32632	2021-07-30	177	2021-06-30	107051	2021-07-30	231	2021-06-30	63138	2021-07-30	659	202821	1067
2021-07-01	31042	2021-07-31	257	2021-07-01	105183	2021-07-31	231	2021-07-01	48651	2021-07-31	560	184876	1048
2021-07-02	30598	2021-08-01	106	2021-07-02	104077	2021-08-01	183	2021-07-02	48626	2021-08-01	592	183301	881
2021-07-03	33889	2021-08-02	75	2021-07-03	102566	2021-08-02	91	2021-07-03	53335	2021-08-02	255	189790	421
2021-07-04	26527	2021-08-03	196	2021-07-04	86785	2021-08-03	190	2021-07-04	46716	2021-08-03	313	160028	699
2021-07-05	37560	2021-08-04	210	2021-07-05	101950	2021-08-04	219	2021-07-05	61802	2021-08-04	396	201312	825
2021-07-06	37174	2021-08-05	209	2021-07-06	102218	2021-08-05	222	2021-07-06	62711	2021-08-05	437	202103	868
2021-07-07	35442	2021-08-06	200	2021-07-07	112112	2021-08-06	195	2021-07-07	62818	2021-08-06	604	210372	999
2021-07-08	38414	2021-08-07	127	2021-07-08	114759	2021-08-07	203	2021-07-08	64479	2021-08-07	478	217652	808
2021-07-09	44843	2021-08-08	244	2021-07-09	115820	2021-08-08	192	2021-07-09	65197	2021-08-08	444	225860	880
2021-07-10	46931	2021-08-09	208	2021-07-10	107290	2021-08-09	69	2021-07-10	71281	2021-08-09	415	225502	692
2021-07-11	36054	2021-08-10	177	2021-07-11	90358	2021-08-10	139	2021-07-11	44218	2021-08-10	544	170630	860
2021-07-12	49026	2021-08-11	164	2021-07-12	111924	2021-08-11	249	2021-07-12	41507	2021-08-11	511	202457	924
2021-07-13	46159	2021-08-12	182	2021-07-13	108764	2021-08-12	187	2021-07-13	42828	2021-08-12	455	197751	824
2021-07-14	47578	2021-08-13	222	2021-07-14	109482	2021-08-13	157	2021-07-14	42288	2021-08-13	483	199348	862
2021-07-15	48461	2021-08-14	221	2021-07-15	109412	2021-08-14	144	2021-07-15	45126	2021-08-14	441	202999	806
2021-07-16	49385	2021-08-15	192	2021-07-16	108942	2021-08-15	92	2021-07-16	44562	2021-08-15	358	202889	642
2021-07-17	49334	2021-08-16	184	2021-07-17	108526	2021-08-16	43	2021-07-17	44027	2021-08-16	343	201887	570
2021-07-18	39303	2021-08-17	324	2021-07-18	97120	2021-08-17	105	2021-07-18	58460	2021-08-17	431	194883	860
2021-07-19	49003	2021-08-18	148	2021-07-19	96953	2021-08-18	215	2021-07-19	63295	2021-08-18	587	209251	950
2021-07-20	48535	2021-08-19	290	2021-07-20	95056	2021-08-19	170	2021-07-20	63528	2021-08-19	442	207119	902
2021-07-21	42991	2021-08-20	231	2021-07-21	94053	2021-08-20	136	2021-07-21	63924	2021-08-20	515	200968	882
2021-07-22	40701	2021-08-21	334	2021-07-22	99454	2021-08-21	126	2021-07-22	61295	2021-08-21	431	201450	891
2021-07-23	41537	2021-08-22	274	2021-07-23	95556	2021-08-22	125	2021-07-23	58603	2021-08-22	357	195696	756
2021-07-24	40746	2021-08-23	348	2021-07-24	95886	2021-08-23	47	2021-07-24	30853	2021-08-23	300	167485	695
2021-07-25	31820	2021-08-24	374	2021-07-25	86650	2021-08-24	142	2021-07-25	24799	2021-08-24	298	143269	814
2021-07-26	44572	2021-08-25	374	2021-07-26	109644	2021-08-25	173	2021-07-26	50996	2021-08-25	309	205212	856
2021-07-27	43361	2021-08-26	254	2021-07-27	104967	2021-08-26	236	2021-07-27	56609	2021-08-26	440	204937	930
2021-07-28	37683	2021-08-27	329	2021-07-28	77484	2021-08-27	172	2021-07-28	58485	2021-08-27	409	173652	910
2021-07-29	36251	2021-08-28	143	2021-07-29	74458	2021-08-28	163	2021-07-29	56174	2021-08-28	329	166883	635
2021-07-30	32514	2021-08-29	343	2021-07-30	73337	2021-08-29	111	2021-07-30	56489	2021-08-29	236	162340	690
2021-07-31	28770	2021-08-30	422	2021-07-31	71128	2021-08-30	42	2021-07-31	56395	2021-08-30	267	156293	731
2021-08-01	19972	2021-08-31	240	2021-08-01	53157	2021-08-31	238	2021-08-01	40512	2021-08-31	211	113641	689
2021-08-02	33010	2021-09-01	206	2021-08-02	83670	2021-09-01	238	2021-08-02	38378	2021-09-01	221	155058	665
2021-08-03	32104	2021-09-02	247	2021-08-03	85843	2021-09-02	144	2021-08-03	32941	2021-09-02	304	150888	695
2021-08-04	24380	2021-09-03	131	2021-08-04	90188	2021-09-03	215	2021-08-04	48673	2021-09-03	332	163241	678
2021-08-05	23869	2021-09-04	219	2021-08-05	90330	2021-09-04	177	2021-08-05	33899	2021-09-04	305	148098	701
2021-08-06	24797	2021-09-05	379	2021-08-06	85643	2021-09-05	115	2021-08-06	34308	2021-09-05	319	144748	813
2021-08-07	20050	2021-09-06	179	2021-08-07	79743	2021-09-06	75	2021-08-07	35439	2021-09-06	252	135232	506
2021-08-08	15320	2021-09-07	292	2021-08-08	58848	2021-09-07	121	2021-08-08	50464	2021-09-07	276	124632	689
2021-08-09	25177	2021-09-08	138	2021-08-09	69004	2021-09-08	212	2021-08-09	52896	2021-09-08	256	147077	606
2021-08-10	21843	2021-09-09	123	2021-08-10	61488	2021-09-09	222	2021-08-10	51207	2021-09-09	252	134538	597
2021-08-11	16205	2021-09-10	338	2021-08-11	61402	2021-09-10	179	2021-08-11	49246	2021-09-10	254	126853	771
2021-08-12	15128	2021-09-11	114	2021-08-12	56918	2021-09-11	179	2021-08-12	48162	2021-09-11	303	120208	596
2021-08-13	11515	2021-09-12	201	2021-08-13	53469	2021-09-12	147	2021-08-13	43827	2021-09-12	249	108811	597
2021-08-14	6145	2021-09-13	176	2021-08-14	26551	2021-09-13	71	2021-08-14	2555	2021-09-13	230	35251	477
2021-08-15	2514	2021-09-14	93	2021-08-15	7003	2021-09-14	121	2021-08-15	1526	2021-09-14	268	11043	482
2021-08-16	20320	2021-09-15	98	2021-08-16	39052	2021-09-15	229	2021-08-16	3734	2021-09-15	288	63106	615
2021-08-17	18589	2021-09-16	129	2021-08-17	33285	2021-09-16	175	2021-08-17	8373	2021-09-16	242	60247	546
2021-08-18	21956	2021-09-17	118	2021-08-18	30932	2021-09-17	85	2021-08-18	9654	2021-09-17	310	62542	513
2021-08-19	19575	2021-09-18	141	2021-08-19	28991	2021-09-18	287	2021-08-19	9346	2021-09-18	311	57912	739
2021-08-20	18794	2021-09-19	82	2021-08-20	27142	2021-09-19	101	2021-08-20	8757	2021-09-19	226	54693	409
2021-08-21	13748	2021-09-20	103	2021-08-21	21336	2021-09-20	53	2021-08-21	10260	2021-09-20	216	45344	372
2021-08-22	10334	2021-09-21	51	2021-08-22	18207	2021-09-21	132	2021-08-22	8817	2021-09-21	245	37358	428
2021-08-23	24082	2021-09-22	77	2021-08-23	57507	2021-09-22	137	2021-08-23	22996	2021-09-22	220	104585	434
2021-08-24	23733	2021-09-23	12	2021-08-24	47547	2021-09-23	108	2021-08-24	19086	2021-09-23	263	90366	383
2021-08-25	21844	2021-09-24	98	2021-08-25	44540	2021-09-24	137	2021-08-25	31955	2021-09-24	317	98339	552
2021-08-26	20021	2021-09-25	90	2021-08-26	38717	2021-09-25	146	2021-08-26	32367	2021-09-25	224	91105	460
2021-08-27	23381	2021-09-26	68	2021-08-27	35761	2021-09-26	110	2021-08-27	30907	2021-09-26	208	90049	386
2021-08-28	20881	2021-09-27	73	2021-08-28	35014	2021-09-27	64	2021-08-28	32722	2021-09-27	206	88617	343
2021-08-29	14527	2021-09-28	11	2021-08-29	25194	2021-09-28	111	2021-08-29	27516	2021-09-28	174	67237	296
2021-08-30	28244	2021-09-29	58	2021-08-30	71249	2021-09-29	125	2021-08-30	30694	2021-09-29	180	130187	363
2021-08-31	27983	2021-09-30	355	2021-08-31	62844	2021-09-30	135	2021-08-31	31268	2021-09-30	259	122095	749
2021-09-01	24951	2021-10-01	55	2021-09-01	60246	2021-10-01	112	2021-09-01	26665	2021-10-01	232	111862	399
2021-09-02	23153	2021-10-02	17	2021-09-02	56499	2021-10-02	87	2021-09-02	26457	2021-10-02	276	106109	380
2021-09-03	21887	2021-10-03	39	2021-09-03	52943	2021-10-03	88	2021-09-03	26094	2021-10-03	227	100924	354
2021-09-04	18304	2021-10-04	19	2021-09-04	45662	2021-10-04	36	2021-09-04	14347	2021-10-04	205	78313	260
2021-09-05	12746	2021-10-05	42	2021-09-05	33257	2021-10-05	94	2021-09-05	10145	2021-10-05	176	56148	312
2021-09-06	23299	2021-10-06	23	2021-09-06	56297	2021-10-06	143	2021-09-06	14673	2021-10-06	194	94269	360
2021-09-07	22721	2021-10-07	54	2021-09-07	61043	2021-10-07	88	2021-09-07	13327	2021-10-07	208	97091	350
2021-09-08	20324	2021-10-08	42	2021-09-08	58183	2021-10-08	102	2021-09-08	12363	2021-10-08	226	90870	370
2021-09-09	23630	2021-10-09	55	2021-09-09	56694	2021-10-09	94	2021-09-09	12343	2021-10-09	170	92667	319
2021-09-10	25219	2021-10-10	22	2021-09-10	52682	2021-10-10	93	2021-09-10	11478	2021-10-10	164	89379	279
2021-09-11	21345	2021-10-11	30	2021-09-11	41136	2021-10-11	32	2021-09-11	12453	2021-10-11	151	74934	213
2021-09-12	14019	2021-10-12	54	2021-09-12	26949	2021-10-12	106	2021-09-12	7496	2021-10-12	187	48464	347
2021-09-13	27255	2021-10-13	43	2021-09-13	36427	2021-10-13	98	2021-09-13	18735	2021-10-13	128	82417	269
2021-09-14	24486	2021-10-14	29	2021-09-14	36900	2021-10-14	100	2021-09-14	18565	2021-10-14	208	79951	337
2021-09-15	21367	2021-10-15	20	2021-09-15	35023	2021-10-15	92	2021-09-15	12566	2021-10-15	284	68956	396
2021-09-16	19509	2021-10-16	17	2021-09-16	30149	2021-10-16	104	2021-09-16	11276	2021-10-16	144	60934	265
2021-09-17	21266	2021-10-17	35	2021-09-17	30398	2021-10-17	95	2021-09-17	12059	2021-10-17	212	63723	342
2021-09-18	20416	2021-10-18	31	2021-09-18	34293	2021-10-18	56	2021-09-18	19311	2021-10-18	149	74020	236
2021-09-19	12250	2021-10-19	14	2021-09-19	25101	2021-10-19	131	2021-09-19	14841	2021-10-19	225	52192	370
2021-09-20	24944	2021-10-20	42	2021-09-20	53909	2021-10-20	125	2021-09-20	19121	2021-10-20	259	97974	426
2021-09-21	24056	2021-10-21	42	2021-09-21	48757	2021-10-21	138	2021-09-21	18168	2021-10-21	304	90981	484
2021-09-22	24141	2021-10-22	55	2021-09-22	45216	2021-10-22	141	2021-09-22	15479	2021-10-22	287	84836	483
2021-09-23	18369	2021-10-23	68	2021-09-23	39874	2021-10-23	138	2021-09-23	15327	2021-10-23	331	73570	537
2021-09-24	20017	2021-10-24	41	2021-09-24	40570	2021-10-24	106	2021-09-24	15106	2021-10-24	338	75693	485
2021-09-25	17728	2021-10-25	42	2021-09-25	39368	2021-10-25	53	2021-09-25	20477	2021-10-25	316	77573	411
2021-09-26	10016	2021-10-26	36	2021-09-26	24612	2021-10-26	149	2021-09-26	13072	2021-10-26	340	47700	525
2021-09-27	17809	2021-10-27	67	2021-09-27	36561	2021-10-27	171	2021-09-27	16084	2021-10-27	369	70454	607
2021-09-28	16497	2021-10-28	96	2021-09-28	32493	2021-10-28	185	2021-09-28	14700	2021-10-28	475	63690	756
2021-09-29	16882	2021-10-29	69	2021-09-29	29735	2021-10-29	159	2021-09-29	14338	2021-10-29	445	60955	673
2021-09-30	15058	2021-10-30	10	2021-09-30	27938	2021-10-30	199	2021-09-30	16732	2021-10-30	402	59728	611
2021-10-01	15500	2021-10-31	96	2021-10-01	24615	2021-10-31	134	2021-10-01	13702	2021-10-31	378	53817	608
2021-10-02	14722	2021-11-01	19	2021-10-02	24076	2021-11-01	64	2021-10-02	15746	2021-11-01	378	54544	461
2021-10-03	8729	2021-11-02	58	2021-10-03	13990	2021-11-02	75	2021-10-03	10733	2021-11-02	343	33452	476
2021-10-04	15161	2021-11-03	46	2021-10-04	23792	2021-11-03	236	2021-10-04	14181	2021-11-03	317	53134	599
2021-10-05	12446	2021-11-04	26	2021-10-05	22152	2021-11-04	241	2021-10-05	15531	2021-11-04	472	50129	739
2021-10-06	14364	2021-11-05	64	2021-10-06	21516	2021-11-05	293	2021-10-06	12049	2021-11-05	477	47929	834
2021-10-07	13119	2021-11-06	27	2021-10-07	21840	2021-11-06	286	2021-10-07	11973	2021-11-06	642	46932	955
2021-10-08	14857	2021-11-07	68	2021-10-08	23416	2021-11-07	227	2021-10-08	12928	2021-11-07	462	51201	757
2021-10-09	15187	2021-11-08	68	2021-10-09	21832	2021-11-08	146	2021-10-09	17148	2021-11-08	373	54167	587
2021-10-10	9483	2021-11-09	110	2021-10-10	10502	2021-11-09	270	2021-10-10	11609	2021-11-09	581	31594	961
2021-10-11	15794	2021-11-10	92	2021-10-11	27477	2021-11-10	342	2021-10-11	15148	2021-11-10	549	58419	983
2021-10-12	15848	2021-11-11	80	2021-10-12	27387	2021-11-11	294	2021-10-12	16785	2021-11-11	674	60020	1048
2021-10-13	17706	2021-11-12	101	2021-10-13	29001	2021-11-12	365	2021-10-13	16693	2021-11-12	754	63400	1220
2021-10-14	18165	2021-11-13	38	2021-10-14	29394	2021-11-13	452	2021-10-14	18140	2021-11-13	793	65699	1283
2021-10-15	19090	2021-11-14	98	2021-10-15	28724	2021-11-14	353	2021-10-15	17885	2021-11-14	602	65699	1053
2021-10-16	15454	2021-11-15	54	2021-10-16	22778	2021-11-15	167	2021-10-16	20178	2021-11-15	500	58410	721
2021-10-17	8668	2021-11-16	117	2021-10-17	11679	2021-11-16	488	2021-10-17	13277	2021-11-16	612	33624	1217
2021-10-18	15038	2021-11-17	69	2021-10-18	30064	2021-11-17	609	2021-10-18	15289	2021-11-17	672	60391	1350
2021-10-19	12440	2021-11-18	74	2021-10-19	31857	2021-11-18	615	2021-10-19	14971	2021-11-18	869	59268	1558
2021-10-20	13315	2021-11-19	101	2021-10-20	31955	2021-11-19	633	2021-10-20	15671	2021-11-19	919	60941	1653
2021-10-21	12723	2021-11-20	167	2021-10-21	31127	2021-11-20	668	2021-10-21	16584	2021-11-20	775	60434	1610
2021-10-22	12597	2021-11-21	13	2021-10-22	30278	2021-11-21	529	2021-10-22	12931	2021-11-21	924	55806	1466
2021-10-23	10792	2021-11-22	175	2021-10-23	21355	2021-11-22	196	2021-10-23	14068	2021-11-22	806	46215	1177
2021-10-24	5550	2021-11-23	43	2021-10-24	8313	2021-11-23	659	2021-10-24	8682	2021-11-23	1210	22545	1912
2021-10-25	9121	2021-11-24	175	2021-10-25	31100	2021-11-24	737	2021-10-25	14305	2021-11-24	935	54526	1847
2021-10-26	8198	2021-11-25	69	2021-10-26	31346	2021-11-25	846	2021-10-26	14830	2021-11-25	970	54374	1885
2021-10-27	10734	2021-11-26	131	2021-10-27	31412	2021-11-26	782	2021-10-27	15009	2021-11-26	1210	57155	2123
2021-10-28	10007	2021-11-27	61	2021-10-28	31660	2021-11-27	567	2021-10-28	15767	2021-11-27	905	57434	1533
2021-10-29	7110	2021-11-28	153	2021-10-29	30536	2021-11-28	855	2021-10-29	14375	2021-11-28	892	52021	1900
2021-10-30	8438	2021-11-29	102	2021-10-30	18738	2021-11-29	223	2021-10-30	14627	2021-11-29	960	41803	1285
2021-10-31	7422	2021-11-30	96	2021-10-31	5940	2021-11-30	802	2021-10-31	9874	2021-11-30	983	23236	1881
2021-11-01	5099	2021-12-01	49	2021-11-01	12511	2021-12-01	824	2021-11-01	7467	2021-12-01	1298	25077	2171				0.00273522
2021-11-02	10957	2021-12-02	81	2021-11-02	30696	2021-12-02	896	2021-11-02	14849	2021-12-02	1453	56502	2430
2021-11-03	14572	2021-12-03	177	2021-11-03	32680	2021-12-03	961	2021-11-03	17008	2021-12-03	1198	64260	2336
2021-11-04	14455	2021-12-04	70	2021-11-04	32700	2021-12-04	1016	2021-11-04	18165	2021-12-04	1392	65320	2478
2021-11-05	16166	2021-12-05	163	2021-11-05	33488	2021-12-05	757	2021-11-05	19038	2021-12-05	1184	68692	2104
2021-11-06	14070	2021-12-06	107	2021-11-06	21215	2021-12-06	305	2021-11-06	18715	2021-12-06	832	54000	1244
2021-11-07	7691	2021-12-07	123	2021-11-07	7338	2021-12-07	969	2021-11-07	12572	2021-12-07	1139	27601	2231
2021-11-08	15879	2021-12-08	93	2021-11-08	35153	2021-12-08	865	2021-11-08	18164	2021-12-08	1138	69196	2096
2021-11-09	14515	2021-12-09	85	2021-11-09	36521	2021-12-09	415	2021-11-09	18796	2021-12-09	1129	69832	1629
2021-11-10	14313	2021-12-10	148	2021-11-10	36499	2021-12-10	1150	2021-11-10	20254	2021-12-10	1418	71066	2716
2021-11-11	13194	2021-12-11	162	2021-11-11	35702	2021-12-11	1283	2021-11-11	20662	2021-12-11	1282	69558	2727
2021-11-12	15562	2021-12-12	186	2021-11-12	35768	2021-12-12	1132	2021-11-12	21340	2021-12-12	1514	72670	2832
2021-11-13	13530	2021-12-13	149	2021-11-13	24474	2021-12-13	488	2021-11-13	20695	2021-12-13	1136	58699	1773
2021-11-14	6816	2021-12-14	222	2021-11-14	8192	2021-12-14	1336	2021-11-14	13756	2021-12-14	1530	28764	3088
2021-11-15	14894	2021-12-15	248	2021-11-15	39652	2021-12-15	1687	2021-11-15	19728	2021-12-15	1477	74274	3412
2021-11-16	13716	2021-12-16	221	2021-11-16	42380	2021-12-16	2016	2021-11-16	20582	2021-12-16	1937	76678	4174
2021-11-17	12695	2021-12-17	330	2021-11-17	41618	2021-12-17	2075	2021-11-17	20098	2021-12-17	1591	74411	3996
2021-11-18	14623	2021-12-18	189	2021-11-18	43350	2021-12-18	2316	2021-11-18	21543	2021-12-18	1766	79516	4271
2021-11-19	15792	2021-12-19	194	2021-11-19	44258	2021-12-19	2022	2021-11-19	21661	2021-12-19	1905	81711	4121
2021-11-20	13296	2021-12-20	223	2021-11-20	34131	2021-12-20	1045	2021-11-20	19647	2021-12-20	1285	67074	2553
2021-11-21	7449	2021-12-21	168	2021-11-21	11526	2021-12-21	3548	2021-11-21	14133	2021-12-21	1758	33108	5474
2021-11-22	18252	2021-12-22	203	2021-11-22	44580	2021-12-22	4640	2021-11-22	23318	2021-12-22	1733	86150	6576
2021-11-23	19518	2021-12-23	410	2021-11-23	48031	2021-12-23	5587	2021-11-23	26327	2021-12-23	2059	93876	8056
2021-11-24	23066	2021-12-24	437	2021-11-24	48085	2021-12-24	7033	2021-11-24	34067	2021-12-24	2749	105218	10219
2021-11-25	23982	2021-12-25	489	2021-11-25	49825	2021-12-25	7340	2021-11-25	36209	2021-12-25	3020	110016	10849
2021-11-26	27249	2021-12-26	341	2021-11-26	51631	2021-12-26	1807	2021-11-26	35072	2021-12-26	3000	113952	5148
2021-11-27	24050	2021-12-27	606	2021-11-27	43982	2021-12-27	1961	2021-11-27	30142	2021-12-27	2495	98174	5062
2021-11-28	3385.88	2021-12-28	445	2021-11-28	8591.95	2021-12-28	12235	2021-11-28	11623.6	2021-12-28	2944	23601.4	15624
2021-11-29	7973.35	2021-12-29	984	2021-11-29	20233	2021-12-29	13650	2021-11-29	27372.2	2021-12-29	3594	55578.5	18228
2021-11-30	8804.81	2021-12-30	765	2021-11-30	22342.9	2021-12-30	15287	2021-11-30	30226.5	2021-12-30	3834	61374.2	19886
2021-12-01	9755.91	2021-12-31	1442	2021-12-01	24756.4	2021-12-31	15769	2021-12-01	33491.6	2021-12-31	6010	68003.9	23221
2021-12-02	10385.6	2022-01-01	1595	2021-12-02	26354.2	2022-01-01	12970	2021-12-02	35653.2	2022-01-01	9237	72393	23802
2021-12-03	11008.5	2022-01-02	701	2021-12-03	27934.9	2022-01-02	3945	2021-12-03	37791.7	2022-01-02	6778	76735.1	11424
2021-12-04	9878.04	2022-01-03	888	2021-12-04	25066.3	2022-01-03	4475	2021-12-04	33910.9	2022-01-03	4745	68855.3	10108
2021-12-05	6180.35	2022-01-04	1100	2021-12-05	15683.1	2022-01-04	16789	2021-12-05	21216.9	2022-01-04	6170	43080.4	24059
2021-12-06	11000.2	2022-01-05	1220	2021-12-06	27913.8	2022-01-05	16879	2021-12-06	37763.2	2022-01-05	12948	76677.2	31047
2021-12-07	11406.1	2022-01-06	3210	2021-12-07	28943.8	2022-01-06	17036	2021-12-07	39156.6	2022-01-06	10520	79506.5	30766
2021-12-08	5903.87	2022-01-07	1229	2021-12-08	14981.5	2022-01-07	6384	2021-12-08	20267.7	2022-01-07	10282	41153.1	17895
2021-12-09	11710.5	2022-01-08	2439	2021-12-09	29716.2	2022-01-08	14993	2021-12-09	40201.6	2022-01-08	11578	81628.2	29010
2021-12-10	12138	2022-01-09	2510	2021-12-10	30801.2	2022-01-09	10410	2021-12-10	41669.3	2022-01-09	8166	84608.5	21086
2021-12-11	10732	2022-01-10	1096	2021-12-11	27233.4	2022-01-10	7355	2021-12-11	36842.6	2022-01-10	7713	74808	16164
2021-12-12	6818.23	2022-01-11	3383	2021-12-12	17301.8	2022-01-11	13022	2021-12-12	23406.7	2022-01-11	8914	47526.7	25319
2021-12-13	10975.6	2022-01-12	3404	2021-12-13	27851.6	2022-01-12	12065	2021-12-13	37679	2022-01-12	8763	76506.2	24232
2021-12-14	11511.5	2022-01-13	2927	2021-12-14	29211.3	2022-01-13	13192	2021-12-14	39518.5	2022-01-13	7862	80241.4	23981
2021-12-15	11961.4	2022-01-14	2492	2021-12-15	30353	2022-01-14	10450	2021-12-15	41063	2022-01-14	11477	83377.5	24419
2021-12-16	12376.7	2022-01-15	2100	2021-12-16	31406.8	2022-01-15	10362	2021-12-16	42488.6	2022-01-15	9166	86272.1	21628
2021-12-17	12251	2022-01-16	2394	2021-12-17	31087.8	2022-01-16	8020	2021-12-17	42057	2022-01-16	9911	85395.7	20325
2021-12-18	11427.8	2022-01-17	983	2021-12-18	28998.9	2022-01-17	3350	2021-12-18	39231.1	2022-01-17	5258	79657.8	9591
2021-12-19	7354.46	2022-01-18	1688	2021-12-19	18662.5	2022-01-18	11322	2021-12-19	25247.6	2022-01-18	9347	51264.6	22357
2021-12-20	11454.5	2022-01-19	2243	2021-12-20	29066.6	2022-01-19	11228	2021-12-20	39322.7	2022-01-19	10949	79843.8	24420
2021-12-21	11771.6	2022-01-20	1956	2021-12-21	29871.4	2022-01-20	9644	2021-12-21	40411.5	2022-01-20	10156	82054.6	21756
2021-12-22	11591.3	2022-01-21	1971	2021-12-22	29414	2022-01-21	9941	2021-12-22	39792.6	2022-01-21	11979	80797.9	23891
2021-12-23	10367.5	2022-01-22	1518	2021-12-23	26308.4	2022-01-22	9131	2021-12-23	35591.3	2022-01-22	11161	72267.2	21810
2021-12-24	4986.19	2022-01-23	1020	2021-12-24	12652.8	2022-01-23	6006	2021-12-24	17117.4	2022-01-23	9654	34756.4	16680
2021-12-25	768.492	2022-01-24	578	2021-12-25	1950.11	2022-01-24	3087	2021-12-25	2638.2	2022-01-24	6384	5356.8	10049
2021-12-26	3848.79	2022-01-25	1461	2021-12-26	9766.61	2022-01-25	7832	2021-12-26	13212.7	2022-01-25	12853	26828.1	22146
2021-12-27	12520.6	2022-01-26	2327	2021-12-27	31771.9	2022-01-26	8302	2021-12-27	42982.6	2022-01-26	11607	87275	22236
2021-12-28	13661.7	2022-01-27	1728	2021-12-28	34667.6	2022-01-27	7262	2021-12-28	46900	2022-01-27	10106	95229.3	19096
2021-12-29	13439	2022-01-28	1587	2021-12-29	34102.5	2022-01-28	6522	2021-12-29	46135.5	2022-01-28	9762	93677	17871
2021-12-30	12219.5	2022-01-29	1602	2021-12-30	31007.9	2022-01-29	5353	2021-12-30	41949.1	2022-01-29	9174	85176.5	16129
2021-12-31	5891.98	2022-01-30	1375	2021-12-31	14951.4	2022-01-30	4015	2021-12-31	20226.9	2022-01-30	8682	41070.3	14072
2022-01-01	1534.17	2022-01-31	712	2022-01-01	3893.09	2022-01-31	1799	2022-01-01	5266.76	2022-01-31	5498	10694	8009
2022-01-02	7115.11	2022-02-01	1305	2022-01-02	18055.2	2022-02-01	5177	2022-01-02	24425.9	2022-02-01	8364	49596.2	14846
2022-01-03	13155.2	2022-02-02	1979	2022-01-03	33382.4	2022-02-02	4737	2022-01-03	45161.3	2022-02-02	7868	91698.9	14584
2022-01-04	14435.7	2022-02-03	1414	2022-01-04	36631.7	2022-02-03	4649	2022-01-04	49557.2	2022-02-03	8649	100625	14712
2022-01-05	13979.5	2022-02-04	1382	2022-01-05	35474	2022-02-04	3457	2022-01-05	47990.9	2022-02-04	7839	97444.3	12678
2022-01-06	7142.18	2022-02-05	1647	2022-01-06	18123.9	2022-02-05	3200	2022-01-06	24518.8	2022-02-05	6642	49784.9	11489
2022-01-07	14416.9	2022-02-06	1067	2022-01-07	36584.1	2022-02-06	2440	2022-01-07	49492.8	2022-02-06	6254	100494	9761
2022-01-08	13442.1	2022-02-07	849	2022-01-08	34110.4	2022-02-07	1055	2022-01-08	46146.2	2022-02-07	4324	93698.6	6228
2022-01-09	8832.82	2022-02-08	1432	2022-01-09	22414	2022-02-08	3565	2022-01-09	30322.7	2022-02-08	7378	61569.5	12375
2022-01-10	14009.8	2022-02-09	1636	2022-01-10	35551.1	2022-02-09	2808	2022-01-10	48095.2	2022-02-09	5646	97656.1	10090
2022-01-11	15194.2	2022-02-10	1319	2022-01-11	38556.4	2022-02-10	2673	2022-01-11	52161	2022-02-10	6184	105912	10176
2022-01-12	14951.7	2022-02-11	1214	2022-01-12	37941	2022-02-11	2196	2022-01-12	51328.5	2022-02-11	4889	104221	8299
2022-01-13	14835.2	2022-02-12	1187	2022-01-13	37645.4	2022-02-12	1921	2022-01-13	50928.5	2022-02-12	5108	103409	8216
2022-01-14	14834.3	2022-02-13	1178	2022-01-14	37643.2	2022-02-13	1597	2022-01-14	50925.6	2022-02-13	4060	103403	6835
2022-01-15	14686.2	2022-02-14	660	2022-01-15	37267.4	2022-02-14	661	2022-01-15	50417.1	2022-02-14	2949	102371	4270
2022-01-16	9104.12	2022-02-15	986	2022-01-16	23102.4	2022-02-15	2236	2022-01-16	31254.1	2022-02-15	5156	63460.6	8378
2022-01-17	12553.8	2022-02-16	1537	2022-01-17	31856.3	2022-02-16	1885	2022-01-17	43096.7	2022-02-16	4631	87506.8	8053
2022-01-18	13215.1	2022-02-17	1258	2022-01-18	33534.2	2022-02-17	1823	2022-01-18	45366.7	2022-02-17	4659	92116	7740
2022-01-19	12801.8	2022-02-18	1292	2022-01-19	32485.5	2022-02-18	1679	2022-01-19	43947.9	2022-02-18	4848	89235.1	7819
2022-01-20	12649.2	2022-02-19	1144	2022-01-20	32098.3	2022-02-19	1498	2022-01-20	43424.2	2022-02-19	4094	88171.7	6736
2022-01-21	12291.7	2022-02-20	1070	2022-01-21	31191	2022-02-20	1315	2022-01-21	42196.7	2022-02-20	3568	85679.4	5953
2022-01-22	11868	2022-02-21	741	2022-01-22	30115.9	2022-02-21	579	2022-01-22	40742.2	2022-02-21	2602	82726	3922
2022-01-23	7302.36	2022-02-22	879	2022-01-23	18530.3	2022-02-22	2140	2022-01-23	25068.7	2022-02-22	4513	50901.4	7532
2022-01-24	11127.2	2022-02-23	1630	2022-01-24	28236.2	2022-02-23	1813	2022-01-24	38199.3	2022-02-23	4163	77562.7	7606
2022-01-25	11562.2	2022-02-24	1374	2022-01-25	29339.9	2022-02-24	1637	2022-01-25	39692.4	2022-02-24	3916	80594.5	6927
2022-01-26	11132.9	2022-02-25	1166	2022-01-26	28250.6	2022-02-25	1438	2022-01-26	38218.7	2022-02-25	3632	77602.2	6236
2022-01-27	10865.4	2022-02-26	1154	2022-01-27	27571.9	2022-02-26	1404	2022-01-27	37300.6	2022-02-26	3345	75738	5903
2022-01-28	11167.3	2022-02-27	1395	2022-01-28	28337.8	2022-02-27	1014	2022-01-28	38336.8	2022-02-27	2830	77841.9	5239
2022-01-29	11078.1	2022-02-28	356	2022-01-29	28111.5	2022-02-28	451	2022-01-29	38030.7	2022-02-28	1897	77220.3	2704
2022-01-30	6719.2	2022-03-01	1232	2022-01-30	17050.5	2022-03-01	1761	2022-01-30	23066.7	2022-03-01	3136	46836.4	6129
2022-01-31	9460.53	2022-03-02	1295	2022-01-31	24006.9	2022-03-02	1572	2022-01-31	32477.6	2022-03-02	1647	65945	4514
2022-02-01	8909.08	2022-03-03	1250	2022-02-01	22607.5	2022-03-03	1420	2022-02-01	30584.5	2022-03-03	3481	62101.1	6151
2022-02-02	8129.06	2022-03-04	613	2022-02-02	20628.1	2022-03-04	1440	2022-02-02	27906.7	2022-03-04	2670	56663.9	4723
2022-02-03	7561.25	2022-03-05	835	2022-02-03	19187.3	2022-03-05	1389	2022-02-03	25957.5	2022-03-05	2829	52706	5053
2022-02-04	7706.37	2022-03-06	1359	2022-02-04	19555.5	2022-03-06	1177	2022-02-04	26455.6	2022-03-06	2738	53717.5	5274
2022-02-05	7665.54	2022-03-07	677	2022-02-05	19451.9	2022-03-07	575	2022-02-05	26315.5	2022-03-07	1892	53433	3144
2022-02-06	3997.64	2022-03-08	1710	2022-02-06	10144.3	2022-03-08	2226	2022-02-06	13723.7	2022-03-08	4196	27865.7	8132
2022-02-07	5954.76	2022-03-09	1676	2022-02-07	15110.7	2022-03-09	2023	2022-02-07	20442.4	2022-03-09	4056	41507.9	7755
2022-02-08	5722.62	2022-03-10	1591	2022-02-08	14521.6	2022-03-10	2006	2022-02-08	19645.5	2022-03-10	4261	39889.8	7858
2022-02-09	5093.84	2022-03-11	1697	2022-02-09	12926	2022-03-11	2013	2022-02-09	17486.9	2022-03-11	4370	35506.8	8080
2022-02-10	4996.95	2022-03-12	1762	2022-02-10	12680.1	2022-03-12	1923	2022-02-10	17154.3	2022-03-12	4460	34831.4	8145
2022-02-11	5061.23	2022-03-13	1581	2022-02-11	12843.3	2022-03-13	1662	2022-02-11	17375	2022-03-13	4654	35279.5	7897
2022-02-12	5095.52	2022-03-14	973	2022-02-12	12930.3	2022-03-14	874	2022-02-12	17492.7	2022-03-14	2952	35518.5	4799
2022-02-13	2504.27	2022-03-15	1369	2022-02-13	6354.78	2022-03-15	3214	2022-02-13	8597.06	2022-03-15	7122	17456.1	11705
2022-02-14	3620.81	2022-03-16	2012	2022-02-14	9188.08	2022-03-16	2962	2022-02-14	12430.1	2022-03-16	6383	25239	11357
2022-02-15	3845.54	2022-03-17	1512	2022-02-15	9758.36	2022-03-17	2987	2022-02-15	13201.6	2022-03-17	6588	26805.5	11087
2022-02-16	3381.38	2022-03-18	2022	2022-02-16	8580.51	2022-03-18	2893	2022-02-16	11608.1	2022-03-18	6361	23570	11276
2022-02-17	3131.75	2022-03-19	1777	2022-02-17	7947.07	2022-03-19	2843	2022-02-17	10751.2	2022-03-19	6383	21830	11003
2022-02-18	3527.27	2022-03-20	1663	2022-02-18	8950.73	2022-03-20	1998	2022-02-18	12109	2022-03-20	5276	24587	8937
2022-02-19	3402.18	2022-03-21	960	2022-02-19	8633.29	2022-03-21	977	2022-02-19	11679.5	2022-03-21	3392	23715	5329
2022-02-20	1582.8	2022-03-22	1452	2022-02-20	4016.47	2022-03-22	3988	2022-02-20	5433.68	2022-03-22	7495	11033	12935
2022-02-21	2796.54	2022-03-23	2940	2022-02-21	7096.44	2022-03-23	3188	2022-02-21	9600.41	2022-03-23	6106	19493.4	12234
2022-02-22	2663.88	2022-03-24	2083	2022-02-22	6759.8	2022-03-24	3102	2022-02-22	9144.98	2022-03-24	6607	18568.7	11792
2022-02-23	2486.38	2022-03-25	1776	2022-02-23	6309.4	2022-03-25	2940	2022-02-23	8535.66	2022-03-25	6227	17331.4	10943
2022-02-24	2443	2022-03-26	1761	2022-02-24	6199.31	2022-03-26	2790	2022-02-24	8386.73	2022-03-26	6015	17029	10566
2022-02-25	2742.36	2022-03-27	1425	2022-02-25	6958.96	2022-03-27	2226	2022-02-25	9414.41	2022-03-27	5373	19115.7	9024
2022-02-26	2801.07	2022-03-28	345	2022-02-26	7107.94	2022-03-28	1037	2022-02-26	9615.96	2022-03-28	3510	19525	4892
2022-02-27	1269.71	2022-03-29	1802	2022-02-27	3221.98	2022-03-29	4088	2022-02-27	4358.85	2022-03-29	7879	8850.54	13769
2022-02-28	2414.99	2022-03-30	2033	2022-02-28	6128.23	2022-03-30	3266	2022-02-28	8290.56	2022-03-30	6516	16833.8	11815
2022-03-01	1779.64	2022-03-31	1165	2022-03-01	4515.99	2022-03-31	3128	2022-03-01	6109.45	2022-03-31	6959	12405.1	11252
2022-03-02	1670.46	2022-04-01	1951	2022-03-02	4238.94	2022-04-01	2927	2022-03-02	5734.64	2022-04-01	6120	11644	10998
2022-03-03	1800.63	2022-04-02	1502	2022-03-03	4569.25	2022-04-02	2882	2022-03-03	6181.5	2022-04-02	6624	12551.4	11008
2022-03-04	1959.15	2022-04-03	1045	2022-03-04	4971.5	2022-04-03	2153	2022-03-04	6725.68	2022-04-03	4840	13656.3	8038
2022-03-05	1860.14	2022-04-04	760	2022-03-05	4720.25	2022-04-04	908	2022-03-05	6385.78	2022-04-04	3206	12966.2	4874
2022-03-06	615.301	2022-04-05	1590	2022-03-06	1561.37	2022-04-05	3709	2022-03-06	2112.3	2022-04-05	7109	4288.98	12408
2022-03-07	1552.56	2022-04-06	1335	2022-03-07	3939.75	2022-04-06	3072	2022-03-07	5329.88	2022-04-06	5720	10822.2	10127
2022-03-08	1487.52	2022-04-07	1273	2022-03-08	3774.7	2022-04-07	3107	2022-03-08	5106.6	2022-04-07	5480	10368.8	9860
2022-03-09	1392.41	2022-04-08	1300	2022-03-09	3533.35	2022-04-08	2907	2022-03-09	4780.09	2022-04-08	5023	9705.85	9230
2022-03-10	1528.78	2022-04-09	1086	2022-03-10	3879.41	2022-04-09	2768	2022-03-10	5248.26	2022-04-09	5494	10656.5	9348
2022-03-11	1668.81	2022-04-10	1011	2022-03-11	4234.73	2022-04-10	2194	2022-03-11	5728.95	2022-04-10	4507	11632.5	7712
2022-03-12	1634.44	2022-04-11	575	2022-03-12	4147.52	2022-04-11	866	2022-03-12	5610.97	2022-04-11	3042	11392.9	4483
2022-03-13	507.631	2022-04-12	1457	2022-03-13	1288.15	2022-04-12	3712	2022-03-13	1742.68	2022-04-12	6440	3538.46	11609
2022-03-14	1308.33	2022-04-13	935	2022-03-14	3319.99	2022-04-13	2844	2022-03-14	4491.44	2022-04-13	4788	9119.76	8567
2022-03-15	1329.84	2022-04-14	1427	2022-03-15	3374.58	2022-04-14	2853	2022-03-15	4565.29	2022-04-14	5204	9269.72	9484
2022-03-16	1190.91	2022-04-15	1081	2022-03-16	3022.03	2022-04-15	2635	2022-03-16	4088.34	2022-04-15	5251	8301.28	8967
2022-03-17	1259.89	2022-04-16	1143	2022-03-17	3197.08	2022-04-16	2940	2022-03-17	4325.16	2022-04-16	5203	8782.14	9286
2022-03-18	1354.94	2022-04-17	1052	2022-03-18	3438.27	2022-04-17	1965	2022-03-18	4651.46	2022-04-17	4624	9444.67	7641
2022-03-19	1268.3	2022-04-18	369	2022-03-19	3218.42	2022-04-18	542	2022-03-19	4354.03	2022-04-18	1660	8840.74	2571
2022-03-20	320.242	2022-04-19	603	2022-03-20	812.638	2022-04-19	793	2022-03-20	1099.38	2022-04-19	2195	2232.26	3591
2022-03-21	1093.83	2022-04-20	1677	2022-03-21	2775.68	2022-04-20	4400	2022-03-21	3755.07	2022-04-20	7465	7624.57	13542
2022-03-22	1058.98	2022-04-21	1359	2022-03-22	2687.24	2022-04-21	3102	2022-03-22	3635.43	2022-04-21	6194	7381.66	10655
2022-03-23	939.274	2022-04-22	1274	2022-03-23	2383.48	2022-04-22	2965	2022-03-23	3224.49	2022-04-22	5377	6547.25	9616
2022-03-24	1081.44	2022-04-23	1028	2022-03-24	2744.23	2022-04-23	2674	2022-03-24	3712.53	2022-04-23	4939	7538.19	8641
2022-03-25	1175.9	2022-04-24	1206	2022-03-25	2983.93	2022-04-24	1727	2022-03-25	4036.8	2022-04-24	4255	8196.63	7188
2022-03-26	1120.65	2022-04-25	619	2022-03-26	2843.73	2022-04-25	734	2022-03-26	3847.13	2022-04-25	2295	7811.51	3648
2022-03-27	271.848	2022-04-26	341	2022-03-27	689.835	2022-04-26	873	2022-03-27	933.242	2022-04-26	2685	1894.93	3899
2022-03-28	935.5	2022-04-27	1791	2022-03-28	2373.91	2022-04-27	3881	2022-03-28	3211.53	2022-04-27	5937	6520.94	11609
2022-03-29	878.51	2022-04-28	1145	2022-03-29	2229.29	2022-04-28	2635	2022-03-29	3015.89	2022-04-28	4629	6123.69	8409
2022-03-30	812.021	2022-04-29	940	2022-03-30	2060.57	2022-04-29	2215	2022-03-30	2787.63	2022-04-29	3759	5660.22	6914
2022-03-31	890.273	2022-04-30	829	2022-03-31	2259.14	2022-04-30	2087	2022-03-31	3056.27	2022-04-30	4063	6205.68	6979
2022-04-01	668.202	2022-05-01	735	2022-04-01	1695.62	2022-05-01	1549	2022-04-01	2293.91	2022-05-01	3063	4657.73	5347
2022-04-02	624.338	2022-05-02	334	2022-04-02	1584.31	2022-05-02	504	2022-04-02	2143.33	2022-05-02	1529	4351.97	2367
2022-04-03	125.01	2022-05-03	854	2022-04-03	317.223	2022-05-03	2882	2022-04-03	429.155	2022-05-03	3778	871.388	7514
2022-04-04	570.262	2022-05-04	1037	2022-04-04	1447.08	2022-05-04	1903	2022-04-04	1957.69	2022-05-04	3138	3975.03	6078
2022-04-05	607.899	2022-05-05	800	2022-04-05	1542.59	2022-05-05	2010	2022-04-05	2086.89	2022-05-05	2870	4237.38	5680
2022-04-06	591.439	2022-05-06	774	2022-04-06	1500.82	2022-05-06	1742	2022-04-06	2030.39	2022-05-06	2729	4122.65	5245
2022-04-07	619.515	2022-05-07	711	2022-04-07	1572.07	2022-05-07	1604	2022-04-07	2126.77	2022-05-07	2612	4318.35	4927
2022-04-08	709.236	2022-05-08	573	2022-04-08	1799.74	2022-05-08	554	2022-04-08	2434.78	2022-05-08	2454	4943.76	3581
2022-04-09	634.193	2022-05-09	380	2022-04-09	1609.31	2022-05-09	771	2022-04-09	2177.16	2022-05-09	1409	4420.66	2560
2022-04-10	123.186	2022-05-10	787	2022-04-10	312.594	2022-05-10	2947	2022-04-10	422.892	2022-05-10	3330	858.672	7064
2022-04-11	600.33	2022-05-11	634	2022-04-11	1523.38	2022-05-11	1888	2022-04-11	2060.91	2022-05-11	2773	4184.62	5295
2022-04-12	582.13	2022-05-12	210	2022-04-12	1477.2	2022-05-12	2037	2022-04-12	1998.43	2022-05-12	2701	4057.76	4948
2022-04-13	612.596	2022-05-13	722	2022-04-13	1554.51	2022-05-13	1663	2022-04-13	2103.02	2022-05-13	2500	4270.12	4885
2022-04-14	759.245	2022-05-14	549	2022-04-14	1926.64	2022-05-14	1559	2022-04-14	2606.46	2022-05-14	2504	5292.34	4612
2022-04-15	681.999	2022-05-15	461	2022-04-15	1730.63	2022-05-15	1136	2022-04-15	2341.28	2022-05-15	2254	4753.9	3851
2022-04-16	399.248	2022-05-16	284	2022-04-16	1013.12	2022-05-16	502	2022-04-16	1370.6	2022-05-16	1474	2782.98	2260
2022-04-17	10.7984	2022-05-17	703	2022-04-17	27.4019	2022-05-17	2213	2022-04-17	37.0706	2022-05-17	3010	75.2709	5926
2022-04-18	40.1534	2022-05-18	634	2022-04-18	101.892	2022-05-18	1419	2022-04-18	137.845	2022-05-18	2118	279.891	4171
2022-04-19	890.902	2022-05-19	641	2022-04-19	2260.73	2022-05-19	1368	2022-04-19	3058.43	2022-05-19	2251	6210.06	4260
2022-04-20	960.137	2022-05-20	512	2022-04-20	2436.42	2022-05-20	1145	2022-04-20	3296.11	2022-05-20	2033	6692.68	3690
2022-04-21	963.597	2022-05-21	541	2022-04-21	2445.2	2022-05-21	1095	2022-04-21	3307.99	2022-05-21	1900	6716.79	3536
2022-04-22	1033.65	2022-05-22	361	2022-04-22	2622.97	2022-05-22	739	2022-04-22	3548.48	2022-05-22	1345	7205.1	2445
2022-04-23	802.795	2022-05-23	270	2022-04-23	2037.16	2022-05-23	331	2022-04-23	2755.96	2022-05-23	1135	5595.91	1736
2022-04-24	145.265	2022-05-24	606	2022-04-24	368.622	2022-05-24	1469	2022-04-24	498.689	2022-05-24	2480	1012.58	4555
2022-04-25	72.7164	2022-05-25	405	2022-04-25	184.524	2022-05-25	1010	2022-04-25	249.632	2022-05-25	1872	506.872	3287
2022-04-26	1066.61	2022-05-26	651	2022-04-26	2706.61	2022-05-26	993	2022-04-26	3661.64	2022-05-26	2049	7434.86	3693
2022-04-27	1058.56	2022-05-27	467	2022-04-27	2686.18	2022-05-27	924	2022-04-27	3634	2022-05-27	1946	7378.74	3337
2022-04-28	998.781	2022-05-28	471	2022-04-28	2534.49	2022-05-28	789	2022-04-28	3428.78	2022-05-28	1824	6962.04	3084
2022-04-29	1024.19	2022-05-29	422	2022-04-29	2598.97	2022-05-29	691	2022-04-29	3516.02	2022-05-29	1621	7139.18	2734
2022-04-30	775.914	2022-05-30	176	2022-04-30	1968.94	2022-05-30	299	2022-04-30	2663.68	2022-05-30	1078	5408.54	1553
2022-05-01	51.3502	2022-05-31	797	2022-05-01	130.305	2022-05-31	1265	2022-05-01	176.283	2022-05-31	2546	357.938	4608
2022-05-02	747.314	2022-06-01	572	2022-05-02	1896.37	2022-06-01	828	2022-05-02	2565.5	2022-06-01	2027	5209.18	3427
2022-05-03	922.207	2022-06-02	674	2022-05-03	2340.17	2022-06-02	872	2022-05-03	3165.9	2022-06-02	2110	6428.28	3656
2022-05-04	961.836	2022-06-03	295	2022-05-04	2440.73	2022-06-03	261	2022-05-04	3301.94	2022-06-03	947	6704.51	1503
2022-05-05	960.599	2022-06-04	730	2022-05-05	2437.6	2022-06-04	1104	2022-05-05	3297.7	2022-06-04	2169	6695.89	4003
2022-05-06	933.236	2022-06-05	514	2022-05-06	2368.16	2022-06-05	606	2022-05-06	3203.76	2022-06-05	1612	6505.16	2732
2022-05-07	632.327	2022-06-06	362	2022-05-07	1604.58	2022-06-06	342	2022-05-07	2170.75	2022-06-06	1234	4407.66	1938
2022-05-08	120.544	2022-06-07	903	2022-05-08	305.89	2022-06-07	1677	2022-05-08	413.823	2022-06-07	2893	840.257	5473
2022-05-09	745.008	2022-06-08	759	2022-05-09	1890.52	2022-06-08	1089	2022-05-09	2557.58	2022-06-08	2293	5193.1	4141
2022-05-10	896.647	2022-06-09	750	2022-05-10	2275.31	2022-06-09	1191	2022-05-10	3078.15	2022-06-09	2368	6250.11	4309
2022-05-11	995.552	2022-06-10	673	2022-05-11	2526.29	2022-06-10	1095	2022-05-11	3417.69	2022-06-10	2212	6939.53	3980
2022-05-12	959.844	2022-06-11	770	2022-05-12	2435.68	2022-06-11	1109	2022-05-12	3295.11	2022-06-11	2416	6690.63	4295
2022-05-13	909.961	2022-06-12	633	2022-05-13	2309.1	2022-06-12	822	2022-05-13	3123.86	2022-06-12	2196	6342.92	3651
2022-05-14	638.323	2022-06-13	256	2022-05-14	1619.8	2022-06-13	492	2022-05-14	2191.34	2022-06-13	1529	4449.46	2277
2022-05-15	121.76	2022-06-14	1104	2022-05-15	308.976	2022-06-14	2268	2022-05-15	417.998	2022-06-14	3992	848.734	7364
2022-05-16	663.149	2022-06-15	957	2022-05-16	1682.79	2022-06-15	1810	2022-05-16	2276.56	2022-06-15	2834	4622.51	5601
2022-05-17	765.472	2022-06-16	1064	2022-05-17	1942.45	2022-06-16	2096	2022-05-17	2627.84	2022-06-16	3734	5335.75	6894
2022-05-18	907.907	2022-06-17	1142	2022-05-18	2303.88	2022-06-17	1976	2022-05-18	3116.81	2022-06-17	3870	6328.6	6988
2022-05-19	866.873	2022-06-18	53	2022-05-19	2199.76	2022-06-18	2025	2022-05-19	2975.94	2022-06-18	4231	6042.57	6309
2022-05-20	797.595	2022-06-19	1477	2022-05-20	2023.96	2022-06-19	1528	2022-05-20	2738.11	2022-06-19	3938	5559.67	6943
2022-05-21	554.976	2022-06-20	772	2022-05-21	1408.3	2022-06-20	817	2022-05-21	1905.21	2022-06-20	2366	3868.48	3955
2022-05-22	99.4294	2022-06-21	1811	2022-05-22	252.31	2022-06-21	3721	2022-05-22	341.337	2022-06-21	5892	693.076	11424
2022-05-23	601.022	2022-06-22	1403	2022-05-23	1525.14	2022-06-22	3845	2022-05-23	2063.28	2022-06-22	5277	4189.44	10525
2022-05-24	731.358	2022-06-23	1544	2022-05-24	1855.88	2022-06-23	2995	2022-05-24	2510.72	2022-06-23	5541	5097.96	10080
2022-05-25	797.595	2022-06-24	1391	2022-05-25	2023.96	2022-06-24	2998	2022-05-25	2738.11	2022-06-24	5581	5559.67	9970
2022-05-26	787.405	2022-06-25	1491	2022-05-26	1998.1	2022-06-25	2979	2022-05-26	2703.13	2022-06-25	5534	5488.63	10004
2022-05-27	728.506	2022-06-26	1363	2022-05-27	1848.64	2022-06-26	2568	2022-05-27	2500.93	2022-06-26	5353	5078.08	9284
2022-05-28	486.139	2022-06-27	771	2022-05-28	1233.62	2022-06-27	1176	2022-05-28	1668.9	2022-06-27	3207	3388.65	5154
2022-05-29	90.4132	2022-06-28	1754	2022-05-29	229.431	2022-06-28	748	2022-05-29	310.385	2022-06-28	8448	630.229	10950
2022-05-30	531.387	2022-06-29	1855	2022-05-30	1348.44	2022-06-29	9212	2022-05-30	1824.23	2022-06-29	7945	3704.06	19012
2022-05-31	627.462	2022-06-30	2029	2022-05-31	1592.23	2022-06-30	4359	2022-05-31	2154.05	2022-06-30	5651	4373.75	12039
2022-06-01	509.539	2022-07-01	1757	2022-06-01	1293	2022-07-01	4186	2022-06-01	1749.23	2022-07-01	9430	3551.76	15373
2022-06-02	29.8582	2022-07-02	2535	2022-06-02	75.7675	2022-07-02	4019	2022-06-02	102.502	2022-07-02	7800	208.128	14354
2022-06-03	407.782	2022-07-03	1673	2022-06-03	1034.78	2022-07-03	2905	2022-06-03	1399.9	2022-07-03	6397	2842.46	10975
2022-06-04	254.444	2022-07-04	1102	2022-06-04	645.673	2022-07-04	1252	2022-06-04	873.498	2022-07-04	4024	1773.62	6378
2022-06-05	27.5936	2022-07-05	1958	2022-06-05	70.0211	2022-07-05	6404	2022-06-05	94.7279	2022-07-05	9812	192.343	18174
2022-06-06	372.661	2022-07-06	2970	2022-06-06	945.657	2022-07-06	4529	2022-06-06	1279.33	2022-07-06	7954	2597.65	15453
2022-06-07	467.498	2022-07-07	2272	2022-06-07	1186.31	2022-07-07	4610	2022-06-07	1604.9	2022-07-07	8268	3258.72	15150
2022-06-08	502.452	2022-07-08	1935	2022-06-08	1275.01	2022-07-08	4222	2022-06-08	1724.9	2022-07-08	7210	3502.36	13367
2022-06-09	510.189	2022-07-09	2392	2022-06-09	1294.64	2022-07-09	4216	2022-06-09	1751.46	2022-07-09	7101	3556.29	13709
2022-06-10	481.4	2022-07-10	1767	2022-06-10	1221.59	2022-07-10	3072	2022-06-10	1652.63	2022-07-10	7316	3355.62	12155
2022-06-11	305.753	2022-07-11	1036	2022-06-11	775.872	2022-07-11	1164	2022-06-11	1049.64	2022-07-11	3768	2131.26	5968
2022-06-12	34.1146	2022-07-12	1643	2022-06-12	86.5686	2022-07-12	6594	2022-06-12	117.114	2022-07-12	9290	237.797	17527
2022-06-13	309.233	2022-07-13	2089	2022-06-13	784.704	2022-07-13	4780	2022-06-13	1061.59	2022-07-13	7082	2155.52	13951
2022-06-14	429.819	2022-07-14	2335	2022-06-14	1090.7	2022-07-14	4531	2022-06-14	1475.55	2022-07-14	6883	2996.07	13749
2022-06-15	447.348	2022-07-15	1607	2022-06-15	1135.18	2022-07-15	3987	2022-06-15	1535.73	2022-07-15	5811	3118.26	11405
2022-06-16	418.518	2022-07-16	1686	2022-06-16	1062.02	2022-07-16	3647	2022-06-16	1436.75	2022-07-16	6634	2917.29	11967
2022-06-17	404.742	2022-07-17	1124	2022-06-17	1027.06	2022-07-17	2720	2022-06-17	1389.46	2022-07-17	4806	2821.27	8650
2022-06-18	283.737	2022-07-18	915	2022-06-18	720.004	2022-07-18	1055	2022-06-18	974.056	2022-07-18	3084	1977.8	5054
2022-06-19	22.4565	2022-07-19	1606	2022-06-19	56.9852	2022-07-19	5480	2022-06-19	77.0924	2022-07-19	6572	156.534	13658
2022-06-20	319.633	2022-07-20	1566	2022-06-20	811.095	2022-07-20	3437	2022-06-20	1097.29	2022-07-20	5021	2228.02	10024
2022-06-21	405.979	2022-07-21	1316	2022-06-21	1030.2	2022-07-21	3217	2022-06-21	1393.71	2022-07-21	4685	2829.89	9218
2022-06-22	428.918	2022-07-22	1152	2022-06-22	1088.41	2022-07-22	2634	2022-06-22	1472.46	2022-07-22	4195	2989.79	7981
2022-06-23	424.766	2022-07-23	1110	2022-06-23	1077.88	2022-07-23	2596	2022-06-23	1458.2	2022-07-23	4497	2960.85	8203
2022-06-24	425.647	2022-07-24	738	2022-06-24	1080.11	2022-07-24	1861	2022-06-24	1461.23	2022-07-24	3271	2966.99	5870
2022-06-25	332.801	2022-07-25	547	2022-06-25	844.509	2022-07-25	711	2022-06-25	1142.49	2022-07-25	1857	2319.8	3115
2022-06-26	26.042	2022-07-26	1316	2022-06-26	66.0837	2022-07-26	3778	2022-06-26	89.4012	2022-07-26	4415	181.527	9509
2022-06-27	353.245	2022-07-27	1040	2022-06-27	896.387	2022-07-27	2380	2022-06-27	1212.68	2022-07-27	3331	2462.31	6751
2022-06-28	435.921	2022-07-28	960	2022-06-28	1106.18	2022-07-28	2149	2022-06-28	1496.5	2022-07-28	3113	3038.6	6222
2022-06-29	444.811	2022-07-29	801	2022-06-29	1128.74	2022-07-29	1850	2022-06-29	1527.02	2022-07-29	2584	3100.57	5235
2022-06-30	484.902	2022-07-30	963	2022-06-30	1230.48	2022-07-30	1729	2022-06-30	1664.65	2022-07-30	2611	3380.03	5303
2022-07-01	371.738	2022-07-31	522	2022-07-01	943.316	2022-07-31	1232	2022-07-01	1276.16	2022-07-31	2170	2591.22	3924
2022-07-02	246.204	2022-08-01	443	2022-07-02	624.762	2022-08-01	524	2022-07-02	845.209	2022-08-01	1461	1716.18	2428
2022-07-03	23.0856	2022-08-02	987	2022-07-03	58.5815	2022-08-02	2440	2022-07-03	79.2518	2022-08-02	3370	160.919	6797
2022-07-04	348.003	2022-08-03	779	2022-07-04	883.085	2022-08-03	1502	2022-07-04	1194.68	2022-08-03	2616	2425.77	4897
2022-07-05	467.058	2022-08-04	649	2022-07-05	1185.2	2022-08-04	1426	2022-07-05	1603.39	2022-08-04	2386	3255.65	4461
2022-07-06	495.218	2022-08-05	510	2022-07-06	1256.65	2022-08-05	1234	2022-07-06	1700.06	2022-08-05	2212	3451.94	3956
2022-07-07	548.329	2022-08-06	677	2022-07-07	1391.43	2022-08-06	1088	2022-07-07	1882.39	2022-08-06	1929	3822.15	3694
2022-07-08	567.326	2022-08-07	463	2022-07-08	1439.64	2022-08-07	745	2022-07-08	1947.61	2022-08-07	1598	3954.57	2806
2022-07-09	386.73	2022-08-08	181	2022-07-09	981.359	2022-08-08	312	2022-07-09	1327.63	2022-08-08	1072	2695.72	1565
2022-07-10	36.3582	2022-08-09	800	2022-07-10	92.2618	2022-08-09	1365	2022-07-10	124.816	2022-08-09	2072	253.436	4237
2022-07-11	545.1	2022-08-10	387	2022-07-11	1383.24	2022-08-10	901	2022-07-11	1871.31	2022-08-10	1610	3799.64	2898
2022-07-12	772.832	2022-08-11	615	2022-07-12	1961.12	2022-08-11	803	2022-07-12	2653.1	2022-08-11	1554	5387.05	2972
2022-07-13	1040.76	2022-08-12	490	2022-07-13	2641.01	2022-08-12	728	2022-07-13	3572.88	2022-08-12	1403	7254.65	2621
2022-07-14	1264.25	2022-08-13	408	2022-07-14	3208.15	2022-08-13	677	2022-07-14	4340.14	2022-08-13	1284	8812.54	2369
2022-07-15	1471.98	2022-08-14	319	2022-07-15	3735.27	2022-08-14	538	2022-07-15	5053.26	2022-08-14	1212	10260.5	2069
2022-07-16	926.211	2022-08-15	190	2022-07-16	2350.33	2022-08-15	278	2022-07-16	3179.65	2022-08-15	781	6456.19	1249
2022-07-17	120.586	2022-08-16	155	2022-07-17	305.996	2022-08-16	185	2022-07-17	413.967	2022-08-16	479	840.549	819
2022-07-18	1429.65	2022-08-17	542	2022-07-18	3627.85	2022-08-17	1055	2022-07-18	4907.93	2022-08-17	1773	9965.42	3370
2022-07-19	1647.59	2022-08-18	424	2022-07-19	4180.89	2022-08-18	808	2022-07-19	5656.1	2022-08-18	1213	11484.6	2445
2022-07-20	1736.66	2022-08-19	337	2022-07-20	4406.91	2022-08-19	690	2022-07-20	5961.88	2022-08-19	1180	12105.5	2207
2022-07-21	1829.27	2022-08-20	348	2022-07-21	4641.93	2022-08-20	696	2022-07-21	6279.83	2022-08-20	1159	12751	2203
2022-07-22	1696.04	2022-08-21	286	2022-07-22	4303.85	2022-08-21	598	2022-07-22	5822.45	2022-08-21	1027	11822.3	1911
2022-07-23	1025.56	2022-08-22	200	2022-07-23	2602.43	2022-08-22	320	2022-07-23	3520.7	2022-08-22	689	7148.68	1209
2022-07-24	152.289	2022-08-23	521	2022-07-24	386.446	2022-08-23	1359	2022-07-24	522.803	2022-08-23	1647	1061.54	3527
2022-07-25	1342.97	2022-08-24	370	2022-07-25	3407.89	2022-08-24	892	2022-07-25	4610.35	2022-08-24	1205	9361.21	2467
2022-07-26	1454.79	2022-08-25	395	2022-07-26	3691.64	2022-08-25	837	2022-07-26	4994.23	2022-08-25	1162	10140.7	2394
2022-07-27	1565.39	2022-08-26	313	2022-07-27	3972.31	2022-08-26	822	2022-07-27	5373.94	2022-08-26	1041	10911.6	2176
2022-07-28	1663.57	2022-08-27	333	2022-07-28	4221.43	2022-08-27	846	2022-07-28	5710.95	2022-08-27	1147	11596	2326
2022-07-29	1451.48	2022-08-28	222	2022-07-29	3683.24	2022-08-28	623	2022-07-29	4982.86	2022-08-28	997	10117.6	1842
2022-07-30	905.957	2022-08-29	102	2022-07-30	2298.94	2022-08-29	312	2022-07-30	3110.11	2022-08-29	679	6315.01	1093
2022-07-31	132.139	2022-08-30	388	2022-07-31	335.314	2022-08-30	1448	2022-07-31	453.629	2022-08-30	1581	921.081	3417
2022-08-01	1024.57	2022-08-31	276	2022-08-01	2599.93	2022-08-31	901	2022-08-01	3517.31	2022-08-31	1142	7141.82	2319
2022-08-02	1143.38	2022-09-01	305	2022-08-02	2901.4	2022-09-01	927	2022-08-02	3925.16	2022-09-01	1137	7969.94	2369
2022-08-03	1118.15	2022-09-02	247	2022-08-03	2837.4	2022-09-02	760	2022-08-03	3838.57	2022-09-02	975	7794.11	1982
2022-08-04	1166.94	2022-09-03	259	2022-08-04	2961.21	2022-09-03	717	2022-08-04	4006.07	2022-09-03	959	8134.22	1935
2022-08-05	1002.7	2022-09-04	182	2022-08-05	2544.44	2022-09-04	542	2022-08-05	3442.24	2022-09-04	799	6989.37	1523
2022-08-06	520.191	2022-09-05	96	2022-08-06	1320.02	2022-09-05	215	2022-08-06	1785.79	2022-09-05	654	3626.01	965
2022-08-07	91.5036	2022-09-06	316	2022-08-07	232.198	2022-09-06	1140	2022-08-07	314.128	2022-09-06	1423	637.829	2879
2022-08-08	665.833	2022-09-07	239	2022-08-08	1689.6	2022-09-07	715	2022-08-08	2285.78	2022-09-07	1056	4641.22	2010
2022-08-09	759.224	2022-09-08	208	2022-08-09	1926.59	2022-09-08	647	2022-08-09	2606.38	2022-09-08	1000	5292.2	1855
2022-08-10	705.106	2022-09-09	225	2022-08-10	1789.26	2022-09-09	700	2022-08-10	2420.6	2022-09-09	888	4914.97	1813
2022-08-11	678.12	2022-09-10	141	2022-08-11	1720.78	2022-09-10	537	2022-08-11	2327.96	2022-09-10	920	4726.86	1598
2022-08-12	510.755	2022-09-11	186	2022-08-12	1296.08	2022-09-11	486	2022-08-12	1753.4	2022-09-11	842	3560.24	1514
2022-08-13	193.827	2022-09-12	94	2022-08-13	491.85	2022-09-12	220	2022-08-13	665.399	2022-09-12	583	1351.08	897
2022-08-14	16.921	2022-09-13	288	2022-08-14	42.9385	2022-09-13	1222	2022-08-14	58.0892	2022-09-13	1398	117.949	2908
2022-08-15	4.10969	2022-09-14	224	2022-08-15	10.4287	2022-09-14	755	2022-08-15	14.1084	2022-09-14	1042	28.6468	2021
2022-08-16	370.376	2022-09-15	247	2022-08-16	939.857	2022-09-15	799	2022-08-16	1271.48	2022-09-15	1116	2581.72	2162
2022-08-17	438.395	2022-09-16	209	2022-08-17	1112.46	2022-09-16	832	2022-08-17	1504.99	2022-09-16	973	3055.85	2014
2022-08-18	529.983	2022-09-17	207	2022-08-18	1344.87	2022-09-17	750	2022-08-18	1819.41	2022-09-17	1041	3694.26	1998
2022-08-19	414.219	2022-09-18	184	2022-08-19	1051.11	2022-09-18	64	2022-08-19	1422	2022-09-18	919	2887.33	1167
2022-08-20	194.497	2022-09-19	134	2022-08-20	493.553	2022-09-19	611	2022-08-20	667.702	2022-09-19	665	1355.75	1410
2022-08-21	19.0597	2022-09-20	359	2022-08-21	48.3656	2022-09-20	1534	2022-08-21	65.4313	2022-09-20	1675	132.857	3568
2022-08-22	342.237	2022-09-21	234	2022-08-22	868.453	2022-09-21	991	2022-08-22	1174.88	2022-09-21	1238	2385.57	2463
